# Supplementary material for: Mind the Wound!—Fruit Injury Ranks Higher than, and Interacts with, Heterospecific Cues for Drosophila suzukii Oviposition
Source: Insects. 2021 May 9;12(5):424. doi: 10.3390/insects12050424 (PMC8151711; doi:10.3390/insects12050424)
Supplement: Supplementary file 1 [file insects-12-00424-s001.zip]

Archive with 1 entries (1 files):
- insects-1194480-supplementary.pdf
